# Supplementary material for: Genetically Encoded Sensor Cells for the Screening of Glucocorticoid Receptor (GR) Effectors in Herbal Extracts
Source: Biosensors (Basel). 2021 Sep 16;11(9):341. doi: 10.3390/bios11090341 (PMC8465347; doi:10.3390/bios11090341)
Supplement: Supplementary file 1 [file biosensors-11-00341-s001.zip]

Archive with 1 entries (1 files):
- biosensors-1351301-supplementary.pdf
